# Supplementary material for: Correction: EffiCiency and Safety of an eLectronic cigAreTte (ECLAT) as Tobacco Cigarettes Substitute: A Prospective 12-Month Randomized Control Design Study
Source: PLoS One. 2014 Jan 2;9(1):10.1371/annotation/e12c22d3-a42b-455d-9100-6c7ee45d58d0. doi: 10.1371/annotation/e12c22d3-a42b-455d-9100-6c7ee45d58d0 (PMC3888441; doi:10.1371/annotation/e12c22d3-a42b-455d-9100-6c7ee45d58d0)
Supplement: Supplementary file 2 [file pone.e12c22d3-a42b-455d-9100-6c7ee45d58d0.s002.zip]

Archive with 8 entries (8 files):
- protocol pag 1.JPG
- protocol pag 2.JPG
- protocol pag 3.JPG
- protocol pag 4.JPG
- protocollo sperimentale pag 1.JPG
- protocollo sperimentale pag 2.JPG
- protocollo sperimentale pag 3.JPG
- protocollo sperimentale pag 4.JPG
